# Supplementary material for: Analysis of the epidemiological characteristics of pulmonary tuberculosis in Shijiazhuang, China 2010–2023
Source: Front Public Health. 2025 Jul 3;13:1621695. doi: 10.3389/fpubh.2025.1621695 (PMC12267174; doi:10.3389/fpubh.2025.1621695)
Supplement: Supplementary file 1 [file Table_1.xls]

## Sheet: Sheet1
	Appendix Table. Local spatial autocorrelation analysis of reported incidence of PTB in Shijiazhuang from 2010 to 2023
	Year	High-High	High-Low	Low-High	Low-Low
	2010	Lingshou County、Xinle city	Luquan District、Luancheng District、Zhengding County	Absence of	Changan District、Qiaoxi District、Xinhua District、Yuhua District
	2011	Gaoyi County、Zanhuang County	Luancheng District、Zhengding County	Absence of	Changan District、Qiaoxi District、Xinhua District、Yuhua District、Luquan District
	2012	Absence of	Luquan District、Luancheng District	Absence of	Changan District、Qiaoxi District、Xinhua District、Yuhua District、Zhengding County
	2013	Absence of	Luquan District	Jingxing Mining District	Absence of
	2014	Absence of	Absence of	Jingxing Mining District	Absence of
	2015	Absence of	Absence of	Jingxing Mining District	Absence of
	2016	Lingshou County	Jingxing County	Absence of	Absence of
	2017	Lingshou County	Absence of	Absence of	Gaocheng District
	2018	Lingshou County、Pingshan County	Absence of	Absence of	Shenze County、Jinzhou City
	2019	Lingshou County、Xingtang County	Absence of	Absence of	Zhao County
	2020	Lingshou County	Absence of	Absence of	Changan District、Yuhua District、Luquan District、Luancheng District、Zhao County、Gaoxin District
	2021	Lingshou County	Absence of	Absence of	Changan District、Qiaoxi District、Xinhua District、Yuhua District、Gaocheng District、Luancheng District、Zhao County、Gaoxin District
	2022	Lingshou County	Gaocheng District、Yuanshi County	Absence of	Changan District、Qiaoxi District、Xinhua District、Yuhua District、Luquan District、Luancheng District、Gaoxin District
	2023	Lingshou County	Luquan District	Absence of	Changan District、Qiaoxi District、Xinhua District、Yuhua District、Luancheng District、Zhao County、Gaoxin District
